# Supplementary material for: Discrimination of Adzuki Bean (Vigna angularis) Geographical Origin by Targeted and Non-Targeted Metabolite Profiling with Gas Chromatography Time-of-Flight Mass Spectrometry
Source: Metabolites. 2020 Mar 17;10(3):112. doi: 10.3390/metabo10030112 (PMC7143473; doi:10.3390/metabo10030112)
Supplement: Supplementary file 1 [file metabolites-10-00112-s001.zip]

Archive with 2 entries (2 files):
- supplementary informaion_Raw data_FV_Edit_TJ.xlsx
- Metabolites_supplementary materials_FV.pdf
