# Supplementary material for: Discrimination of Adzuki Bean (Vigna angularis) Geographical Origin by Targeted and Non-Targeted Metabolite Profiling with Gas Chromatography Time-of-Flight Mass Spectrometry
Source: Metabolites. 2020 Mar 17;10(3):112. doi: 10.3390/metabo10030112 (PMC7143473; doi:10.3390/metabo10030112)
Supplement: Supplementary file 1 [file metabolites-10-00112-s001.zip › supplementary informaion_Raw data_FV_Edit_TJ.xlsx]

## Sheet: Supplementary information
Supplementary information
Discrimination of adzuki bean (Vigna angularis) geographical origin by targeted and non-targeted metabolite profiling with gas chromatography time-of-flight mass spectrometry
Tae Jin Kim 1,†, Jeong Gon Park 1,†, Soon Kil Ahn 1, Kil Won Kim 1, Jaehyuk Choi 1, Hyun Young Kim 2, Sun-Hwa Ha 3, Woo Duck Seo 2,*, and Jae Kwang Kim 1,*
1Division of Life Sciences, College of Life Sciences and Bioengineering, Incheon National Univ., Incheon, 22012, Republic of Korea; f91gd@inu.ac.kr (T.J.K.); ToLuck@inu.ac.kr (J.G.P.); skahn@inu.ac.kr (S.K.A.); kilwon@inu.ac.kr (K.W.K.); jaehyukc@inu.ac.kr (J.C.); kjkpj@inu.ac.kr (K.J.K.)
2Division of Crop Foundation, National Institute of Crop Science, Rural Development Administration, Wanju, Jeonbuk, 55365, Republic of Korea; hykim84@korea.kr (H.Y.K.); swd2002@korea.kr (W.D.S.)
3Department of Genetic Engineering and Graduate School of Biotechnology, Kyung Hee University, Yongin 17104, Republic of Korea; sunhwa@khu.ac.kr (S.H.)
*Correspondence: swd2002@korea.kr (W.D.S.); Tel.: +82-63-238-5305; kjkpj@inu.ac.kr (K.J.K.); Tel.: +82-32-835-8241
† These authors contributed equally to this work.
Spreadsheets S1. The raw data of targeted hydrophilic compounds in Korean and Chinese adzuki bean
Spreadsheets S2. The raw data of non-targeted hydrophilic compounds in Korean and Chinese adzuki bean

## Sheet: GC-TOFMS target raw data
Spreadsheets S1. The raw data of targeted hydrophilic compounds in Korean and Chinese adzuki bean
			K1-1							K1-2							K1-3							K2-1							K2-2							K2-3							K3-1
#	Compounds	MSI Level1	RT2	Similarity	UniqueMass	QunatMass	Area	Height	S/N3	RT	Similarity	UniqueMass	QunatMass	Area	Height	S/N	RT	Similarity	UniqueMass	QunatMass	Area	Height	S/N	RT	Similarity	UniqueMass	QunatMass	Area	Height	S/N	RT	Similarity	UniqueMass	QunatMass	Area	Height	S/N	RT	Similarity	UniqueMass	QunatMass	Area	Height	S/N	RT	Similarity	UniqueMass	QunatMass	Area
1	Lactic acid	Level 1	00:04:13	628	117	147	194137	15598	138.44	00:04:12.900000	659	117	147	129120	11519	89.526	00:04:13.100000	824	117	147	80367	8100.9	66.531	00:04:12.700000	330	117	147	26772	2937.4	27.562	00:04:12.700000	357	147	147	42616	4556.5	41.42	00:04:12.700000	454	117	147	38594	4382.2	38.527	00:04:13	763	117	147	110185
2	Alanine	Level 1	00:04:43	557	116	116	43523	4129.9	75.487	00:04:43.100000	563	116	116	60326	6156.7	106.58	00:04:43.200000	769	116	116	51057	4478.9	80.779	00:04:43	418	127	116	71042	6881	134.3	00:04:42.900000	775	116	116	80767	7184	132.68	00:04:43	632	116	116	97635	9767.7	179.68	00:04:43	409	116	116	32713
3	Oxalic acid	Level 1	00:05:09	707	147	147	271275	24547	217.87	00:05:09.100000	613	147	147	511871	45740	355.49	00:05:09.200000	720	147	147	610630	53233	437.19	00:05:09.100000	645	100	147	438636	37218	349.23	00:05:09	593	147	147	424697	36742	334	00:05:09	683	147	147	450636	39428	346.64	00:05:09.100000	636	147	147	366626
4	Glycolic acid	Level 1	00:05:49.820000	410	126	147	52128	4665	41.404	00:05:49.980000	535	147	147	49269	5004	38.891	00:05:50.100000	500	147	147	45480	3914.1	32.146	00:05:49.780000	520	147	147	67733	6979.1	65.487	00:05:49.800000	526	147	147	70576	6850.1	62.269	00:05:49.790000	495	147	147	72734	6786.7	59.666	00:05:49.890000	552	147	147	72540
5	Valine	Level 1	00:05:56.600000	465	144	144	33279	3061.6	80.576	00:05:56.700000	529	144	144	46215	4898.9	120.92	00:05:56.800000	665	144	144	37881	3504.6	89.072	00:05:56.600000	757	144	144	40988	4260.5	112.21	00:05:56.500000	756	144	144	50444	4913.9	129.93	00:05:56.600000	686	144	144	53199	5053.8	129.35	00:05:56.500000	785	144	144	25588
6	Urea	Level 1	00:06:13.600000	674	154	189	77613	6634.5	165.4	00:06:13.600000	816	189	189	89680	8280	192.96	00:06:13.700000	812	189	189	69103	6705.2	160.53	00:06:14.100000	792	189	189	68312	5284.3	135.14	00:06:14.300000	853	147	189	68025	5452.2	135.07	00:06:14.100000	673	189	189	72500	5420.4	134.98	00:06:13.300000	740	147	189	29936
7	Serine1	Level 1	00:06:22.900000	868	226	116	2152.8	305.68	5.5873	00:06:22.900000	868	381	116	2867.6	457.71	7.9238	00:06:23.200000	868	116	116	1398.7	337.21	6.0817	00:06:22.800000	438	116	116	8834.6	906.13	17.685	00:06:23	379	116	116	7918	1068.1	19.725	00:06:22.900000	545	116	116	12011	1541.4	28.355		868		116
8	Ethanolamine	Level 1	00:06:28	469	174	174	13244	1317.1	39.948	00:06:28.100000	465	174	174	19277	1889.9	55.744	00:06:28.100000	829	174	174	19518	1907.2	56.533	00:06:28	546	174	174	17109	1801.4	54.187	00:06:27.900000	358	174	174	21267	2001.9	59.501	00:06:28	773	174	174	21038	2097.3	62.101	00:06:28	393	100	174	19286
9	Phosphoric acid	Level 1	00:06:29.500000	899	299	299	1365225	128123	4128.3	00:06:29.600000	881	299	299	1670198	157705	5085.6	00:06:29.600000	884	299	299	1753205	161475	5191.7	00:06:29.500000	877	299	299	2428413	235600	7552.1	00:06:29.600000	863	299	299	2797850	262216	8403.8	00:06:29.500000	879	299	299	2827645	269560	8646.3	00:06:29.700000	875	147	299	1478425
10	Isoleucine	Level 1	00:06:43.500000	419	158	158	11142	1197	34.115	00:06:43.800000	891	93	158	12376	1245.4	33.968	00:06:43.700000	894	158	158	11880	1228.1	34.542	00:06:43.400000	311	158	158	20735	1895.9	55.144	00:06:43.700000	564	158	158	19630	1823.4	52.088	00:06:43.330000	551	158	158	24611	2463.9	70.562	00:06:43.500000	392	158	158	8362.1
11	Proline	Level 1	00:06:47.700000	455	142	142	46408	4416.1	110.61	00:06:47.600000	528	142	142	65311	6460.2	156.5	00:06:47.800000	762	142	142	57906	5387.8	135.21	00:06:47.700000	725	142	142	68509	6422.3	172.39	00:06:47.800000	842	142	142	66708	6624.2	171.13	00:06:47.500000	778	142	142	82434	8461.2	217.55	00:06:47.800000	767	142	142	97234
12	Glycine	Level 1	00:06:51.500000	671	174	174	43054	4217.8	127.93	00:06:51.700000	617	174	174	60425	5637.3	166.27	00:06:51.600000	629	174	174	62085	6153.2	182.39	00:06:51.400000	625	174	174	69413	6475.4	194.78	00:06:51.500000	674	174	174	81445	8432.8	250.64	00:06:51.500000	765	174	174	75426	7255.4	214.84	00:06:51.500000	523	174	174	37253
13	Succinic acid	Level 1	00:06:56.500000	695	147	147	86414	9119.1	80.937	00:06:56.600000	614	147	147	113102	10840	84.25	00:06:56.600000	768	147	147	117058	10870	89.274	00:06:56.600000	787	147	147	85300	8215.6	77.089	00:06:56.600000	665	147	147	94337	9482.9	86.202	00:06:56.400000	735	147	147	103941	9737.7	85.61	00:06:56.600000	854	147	147	197439
14	Glyceric acid	Level 1	00:07:02.700000	808	95	147	9927.4	1023.7	9.0861	00:07:02.900000	380	147	147	14311	1496.2	11.629	00:07:03	808	576	147	14241	1451.6	11.922	00:07:03	315	147	147	14323	1192.2	11.187	00:07:02.800000	358	147	147	13391	1388.3	12.62	00:07:02.590000	787	147	147	14152	1411.2	12.407	00:07:02.900000	435	147	147	22744
15	Fumaric acid	Level 1	00:07:17.200000	667	245	245	5302.2	567.99	17.138	00:07:17	413	245	245	6915.4	856.63	25.862	00:07:17.100000	438	245	245	6014.7	687.28	21.202	00:07:17.500000	317	245	245	3924.3	381.27	11.911	00:07:16.800000	387	245	245	4765.3	550.4	17.375	00:07:17.200000	374	245	245	4657	541.27	16.753	00:07:17.200000	559	245	245	6548.8
16	Serine2	Level 1	00:07:20.200000	397	204	116	2605	336.18	6.1448	00:07:20.100000	433	116	116	2706.8	321.7	5.5692	00:07:20.300000	454	204	116	2733.1	321.72	5.8024	00:07:20.100000	725	218	116	5653.4	701.03	13.682	00:07:20.300000	618	218	116	7465.3	737.71	13.624	00:07:20.300000	641	204	116	8138.3	1070.7	19.696	00:07:20.600000	383	205	116	2200.7
17	Threonine	Level 1	00:07:34.300000	583	219	219	8748.2	962.1	23.925	00:07:34.300000	520	117	219	11056	1063.4	26.503	00:07:34.400000	409	101	219	11460	936.84	23.215	00:07:34.200000	568	101	219	9538.4	1228.1	31.785	00:07:34.200000	638	218	219	13206	1657.4	43.1	00:07:34.300000	550	117	219	13658	1474.8	37.95	00:07:34.300000	339	219	219	7661.6
18	β-Alanine	Level 1	00:07:59.100000	375	86	174	15468	1526.3	46.293	00:07:58.900000	644	174	174	29905	2987	88.102	00:07:58.900000	667	174	174	29703	2531.1	75.026	00:07:59	730	174	174	11776	1184.9	35.641	00:07:59	631	290	174	17654	2017.5	59.966	00:07:58.700000	749	248	174	19672	1759.2	52.092	00:07:58.900000	489	174	174	14385
19	Malic acid	Level 1	00:08:28.200000	837	147	147	299096	29104	258.31	00:08:28.300000	842	147	147	391293	40524	314.95	00:08:28.300000	829	147	147	388453	36034	295.94	00:08:28.200000	884	147	147	492172	47658	447.18	00:08:28.300000	883	147	147	534405	51534	468.46	00:08:28.200000	836	147	147	562422	53472	470.11	00:08:28.300000	806	147	147	807235
20	Aspartic acid	Level 1	00:08:44.900000	840	232	100	189111	18351	184.83	00:08:44.800000	793	232	100	243937	23565	237.95	00:08:44.900000	789	232	100	235783	21843	230.98	00:08:44.900000	850	232	100	302395	28024	350.76	00:08:44.800000	907	232	100	327860	31683	393.96	00:08:44.700000	842	232	100	339625	32229	401.58	00:08:44.800000	845	232	100	158120
21	Pyroglutamic acid	Level 1	00:08:49.300000	827	156	156	79790	7163.7	196.24	00:08:49.200000	819	156	156	100268	8391.5	222.12	00:08:49.500000	790	156	156	101882	7900.7	211.22	00:08:49.400000	598	156	156	50807	4143.2	115.44	00:08:49.200000	794	156	156	54735	4819.9	132.29	00:08:49	731	156	156	60679	5216.2	144.7	00:08:49.200000	622	156	156	98364
22	Threonic acid	Level 1	00:09:01.900000	666	147	147	42670	3938.9	34.959	00:09:01.900000	709	292	147	48086	4874.4	37.884	00:09:02.100000	719	292	147	53682	5038	41.376	00:09:01.900000	617	147	147	51815	5138.4	48.214	00:09:01.700000	655	292	147	52603	5689.5	51.719	00:09:01.800000	767	292	147	57791	6071.5	53.379	00:09:01.900000	724	147	147	65113
23	Glutamic acid	Level 1	00:09:33.100000	789	128	246	341768	31805	1010.7	00:09:33.100000	821	246	246	420275	39483	1248.7	00:09:33.200000	806	246	246	429186	41554	1306.1	00:09:33.100000	840	246	246	612087	61010	1973.1	00:09:33.100000	836	246	246	679346	68196	2196.1	00:09:33	823	246	246	695465	65407	2101.9	00:09:33	745	246	246	285787
24	Phenylalanine	Level 1	00:09:39.500000	409	218	218	17000	1609.7	42.366	00:09:39.500000	366	218	218	21601	1959.9	50.146	00:09:39.500000	423	218	218	20158	2199.7	56.556	00:09:39.500000	454	101	218	34361	3117.4	86.625	00:09:39.300000	379	91	218	35132	3039.6	82.964	00:09:39.400000	514	218	218	42004	3820.2	101.17	00:09:39.400000	915	105	218	44131
25	Asparagine	Level 1	00:09:56.800000	789	231	116	124313	11510	210.38	00:09:56.800000	822	116	116	151757	15159	262.43	00:09:56.800000	806	116	116	161135	15698	283.12	00:09:56.600000	745	132	116	105066	9821.2	191.69	00:09:56.600000	813	116	116	112800	11264	208.04	00:09:56.700000	843	116	116	121370	11879	218.52	00:09:56.920000	527	132	116	12741
26	Ribitol(IS4)	Level 1	00:10:17.600000	905	217	217	725114	64423	1390.3	00:10:17.600000	913	217	217	916259	85167	1727.1	00:10:17.600000	907	217	217	935222	87554	1788.6	00:10:17.600000	920	217	217	914954	83254	1942.3	00:10:17.600000	903	217	217	939257	86104	2008.3	00:10:17.500000	922	217	217	980512	89278	1992.2	00:10:17.500000	920	217	217	970310
27	Shikimic acid	Level 1	00:10:55.400000	0	204	204	5657.4	507.94	10.395	00:10:55.500000	478	204	204	7885.8	846.74	16.264	00:10:55.200000	620	204	204	6684.6	852.12	16.641	00:10:55.290000	583	204	204	5598.5	700.37	16.341	00:10:55.500000	0	204	204	6729.9	712.26	16.094	00:10:55.390000	0	204	204	6656.5	731.59	16.156	00:10:55.300000	498	204	204	7665.7
28	Citric acid	Level 1	00:11:00.300000	785	273	273	4402361	405555	13042	00:11:00.400000	781	273	273	5489710	507568	16411	00:11:00.400000	782	273	273	5635507	526821	17026	00:11:00.300000	782	273	273	5611183	509077	16528	00:11:00.300000	791	273	273	5943575	541417	17540	00:11:00.300000	939	273	273	6120392	570333	18423	00:11:00.300000	781	273	273	5108452
29	Fructose1	Level 1	00:11:19.800000	414	103	103	21027	1763.4	19.381	00:11:20	513	147	103	42553	3580.5	37.154	00:11:19.700000	669	217	103	26439	2405.7	24.851	00:11:19.900000	647	103	103	71352	6243.9	74.36	00:11:19.590000	323	218	103	45954	3650.6	41.947	00:11:19.900000	702	103	103	69745	6131.4	67.753	00:11:19.900000	679	103	103	97560
30	Fructose2	Level 1	00:11:23.600000	0	146	103	12967	1022.7	11.24	00:11:23.800000	459	307	103	23363	2123.9	22.039	00:11:22.100000	413	219	103	20735	2209.6	22.826	00:11:23.600000	437	217	103	44313	4020.1	47.876	00:11:23.900000	497	103	103	22952	2742.2	31.509	00:11:23.800000	611	103	103	48887	3854.7	42.595	00:11:23.400000	652	217	103	62441
31	Galactose	Level 1	00:11:30.300000	520	103	147	53199	6653.7	59.055	00:11:30.420000	410	217	147	70831	9323.8	72.465	00:11:30.250000	455	129	147	80524	10317	84.729	00:11:30.180000	0	246	147	63346	9888.9	92.789	00:11:30.290000	399	103	147	47909	8514.6	77.4	00:11:30.130000	347	231	147	69972	18507	162.7	00:11:30.300000	762	160	147	68508
32	Glucose	Level 1	00:11:30.600000	419	161	319	21153	1917.2	60.362	00:11:30.500000	659	319	319	31011	2954.1	94.281	00:11:30.400000	666	319	319	24101	2175.7	68.976	00:11:30.300000	651	319	319	22732	2026.4	66.942	00:11:30.400000	634	205	319	21336	1843.4	59.709	00:11:30.200000	658	319	319	26539	2325.7	74.914	00:11:30.500000	824	319	319	35076
33	Mannitol	Level 1	00:11:43.300000	311	319	319	4033.7	670.74	21.119	00:11:43.100000	478	205	319	7924	773.12	24.675	00:11:43.690000	893	155	319	7668.1	737.42	23.378	00:11:43.300000	483	205	319	9998.7	1296.7	42.837	00:11:43.300000	481	205	319	10940	1071.4	34.703	00:11:43.300000	515	217	319	12477	1180.5	38.024	00:11:43.300000	418	319	319	4372.2
34	Lysine	Level 1	00:11:43.700000	487	174	174	17905	1857.7	56.345	00:11:43.600000	499	174	174	22400	2031.7	59.925	00:11:43.800000	394	174	174	22284	2151.3	63.768	00:11:43.600000	383	228	174	17717	1685.1	50.688	00:11:43.840000	352	114	174	20546	1808.2	53.744	00:11:43.500000	476	174	174	19704	1533.9	45.419	00:11:43.500000	359	128	174	7047.3
35	Tyrosine	Level 1	00:11:51.900000	554	218	218	31631	3074.6	80.922	00:11:52.110000	761	218	218	36155	3506.9	89.728	00:11:51.990000	617	220	218	40120	3969.8	102.07	00:11:51.900000	527	218	218	48346	4776.5	132.72	00:11:52	443	218	218	48433	4572.6	124.8	00:11:51.670000	654	218	218	52707	4672.8	123.75	00:11:52	692	218	218	17522
36	Inositol	Level 1	00:12:47.500000	750	305	305	40985	3434.6	109.5	00:12:47.600000	844	217	305	59654	4991.4	155.36	00:12:47.500000	805	217	305	56573	4868.7	156.05	00:12:47.500000	855	305	305	62310	5536.5	178.42	00:12:47.400000	810	217	305	51823	4348.9	138.95	00:12:47.400000	813	217	305	64285	5588	178.67	00:12:47.400000	793	147	305	48706
37	Tryptophan	Level 1	00:13:37.100000	657	202	202	87784	7552.3	204.67	00:13:37.300000	800	202	202	148658	13001	353.27	00:13:37.300000	847	202	202	184313	15610	418.34	00:13:37.200000	799	202	202	376071	30009	804.39	00:13:37.200000	836	202	202	392860	30543	841.21	00:13:37.200000	825	202	202	383996	30744	830.7	00:13:37.200000	740	202	202	143966
38	Sucrose	Level 1	00:15:44.900000	911	361	217	2478363	192509	4154.4	00:15:45	919	361	217	3033221	242863	4924.9	00:15:45	921	361	217	3150551	253624	5181.3	00:15:45.100000	905	98	217	1854594	145101	3385.2	00:15:44.800000	910	361	217	2006979	160517	3743.9	00:15:45.200000	786	112	217	2019724	158147	3529	00:15:44.800000	915	361	217	2176160
39	Raffinose	Level 1	00:19:10.300000	845	361	361	386015	21443	633.1	00:19:10.300000	856	129	361	466644	24119	683.77	00:19:10.010000	551	109	361	475222	25694	723.24	00:19:10.200000	847	204	361	455646	24567	770.69	00:19:10.400000	854	361	361	484472	26342	822.22	00:19:10.100000	855	361	361	493533	27906	870.29	00:19:10.010000	832	361	361	389729
	1 MSI Level, Metabolomics standard initiative level
	2 R.T, Retention time
	3 S/N, Signal to noise
	4 IS, Internal standard
[truncated: 227 more columns]

## Sheet: GC-TOFMS non-target raw data
Spreadsheets S2. The raw data of non-targeted hydrophilic compounds in Korean and Chinese adzuki bean
#				K1-1				K1-2				K1-3				K2-1				K2-2				K2-3				K3-1				K3-2				K3-3				K4-1				K4-2				K4-3
	Compounds	MSI Level1	Mass	Class	R.T2 (min:sec)	Area	S/N3	Class	R.T (min:sec)	Area	S/N	Class	R.T (min:sec)	Area	S/N	Class	R.T (min:sec)	Area	S/N	Class	R.T (min:sec)	Area	S/N	Class	R.T (min:sec)	Area	S/N	Class	R.T (min:sec)	Area	S/N	Class	R.T (min:sec)	Area	S/N	Class	R.T (min:sec)	Area	S/N	Class	R.T (min:sec)	Area	S/N	Class	R.T (min:sec)	Area	S/N	Class	R.T (min:sec)
1	Analyte 1	Level 3	151	Korea	00:03:01.700000	45192.9	124.65	Korea	00:03:01.800000	57445.8	161.312	Korea	00:03:01.900000	55809.6	128.895	Korea	00:03:01.500000	54909.4	161.753	Korea	00:03:01.700000	61384.3	167.639	Korea	00:03:01.500000	53896.1	165.176	Korea	00:03:01.900000	61585.9	173.508	Korea	00:03:02.100000	43882.6	115.775	Korea	00:03:01.800000	62281.4	173.198	Korea	00:03:01.800000	62882.9	170.977	Korea	00:03:01.500000	43365.2	134.536	Korea	00:03:01.500000
2	Analyte 2	Level 3	204	Korea	00:03:17	35886.4	77.196	Korea	00:03:17.200000	41713.8	97.134	Korea	00:03:17.200000	39497.3	87.7	Korea	00:03:16.900000	41693	117.806	Korea	00:03:16.800000	43069.5	121.561	Korea	00:03:16.800000	41870.5	110.848	Korea	00:03:17.100000	43887.4	94.009	Korea	00:03:17.200000	37247	72.136	Korea	00:03:17	47788.6	101.087	Korea	00:03:17	43322.3	90.023	Korea	00:03:16.800000	28092.2	65.314	Korea	00:03:16.900000
3	Analyte 3	Level 3	134	Korea	00:03:17.200000	192299	462.497	Korea	00:03:17.500000	245084	565.276	Korea	00:03:17.600000	232788	552.071	Korea	00:03:17.100000	247966	533.475	Korea	00:03:17.200000	234966	571.361	Korea	00:03:17.100000	243608	608.099	Korea	00:03:17.400000	250246	620.352	Korea	00:03:17.600000	239244	565.645	Korea	00:03:17.300000	275015	631.271	Korea	00:03:17.300000	264124	631.72	Korea	00:03:17.100000	197936	496.388	Korea	00:03:17.100000
4	Analyte 4	Level 3	221	Korea	00:03:19.200000	11935.6	21.753	Korea	00:03:19.600000	24752	53.7	Korea	00:03:19.200000	10733.7	25.637					Korea	00:03:19.100000	15762.6	34.335	Korea	00:03:19	10929.3	24.202	Korea	00:03:19.200000	12887.8	28.425	Korea	00:03:19.300000	20978.7	43.776	Korea	00:03:19.200000	26905.8	55.964	Korea	00:03:19	19071	38.14	Korea	00:03:19	14721.4	24.26	Korea	00:03:19
5	Butanedioic acid	Level 2	117	Korea	00:03:21.200000	46545	76.787	Korea	00:03:21.300000	55769.6	85.937	Korea	00:03:21.400000	54309.9	79.418	Korea	00:03:21.100000	50439.4	90.292	Korea	00:03:21.100000	57315	101.388	Korea	00:03:21.100000	59438.7	96.265	Korea	00:03:21.300000	58117.4	95.163	Korea	00:03:21.500000	54479.8	77.348	Korea	00:03:21.300000	64135.8	98.616	Korea	00:03:21.300000	62577.7	91.112	Korea	00:03:21	44739.6	68.225	Korea	00:03:21
6	Ethylene glycol	Level 2	147	Korea	00:03:22.700000	43470.2	49.019	Korea	00:03:22.800000	53490.1	54.319	Korea	00:03:22.800000	60532.7	59.265	Korea	00:03:22.500000	59661.6	68.802	Korea	00:03:22.500000	63575.1	73.539	Korea	00:03:22.400000	67607.8	75.905	Korea	00:03:22.600000	66631.5	72.236	Korea	00:03:22.700000	67026.2	60.894	Korea	00:03:22.700000	68501.3	70.3	Korea	00:03:22.600000	66215.5	69.249	Korea	00:03:22.400000	50350.2	53.736	Korea	00:03:22.400000
7	Analyte 5	Level 3	253	Korea	00:03:30.900000	7582.66	20.285					Korea	00:03:31	10159.9	38.157	Korea	00:03:30.600000	9100.32	34.399	Korea	00:03:30.800000	9974.24	33.62					Korea	00:03:30.600000	9312.61	26.212	Korea	00:03:30.900000	9448.17	36.888	Korea	00:03:31.100000	11945.4	37.967	Korea	00:03:30.800000	8413.3	32.105	Korea	00:03:30.800000	9389.92	34.19	Korea	00:03:30.700000
8	1,3-Propanediol	Level 2	147	Korea	00:04:11.100000	533671	577.605	Korea	00:04:11.200000	707777	663.556	Korea	00:04:11.300000	682545	683.51	Korea	00:04:11.100000	653587	742.633	Korea	00:04:11.100000	691984	767.112	Korea	00:04:11	727733	780.32	Korea	00:04:11.200000	725106	773.371	Korea	00:04:11.200000	690550	703.478	Korea	00:04:11.200000	796863	800.673	Korea	00:04:11.100000	773302	763.516	Korea	00:04:11	568275	598.859	Korea	00:04:11
9	Lactic acid	Level 1	117	Korea	00:04:13	201222	225.196	Korea	00:04:13	105133	166.935	Korea	00:04:13.100000	70868.4	115.7									Korea	00:04:12.700000	34118.5	58.56	Korea	00:04:13	85073.7	144.384	Korea	00:04:13	73782.6	117.951	Korea	00:04:13	98458.2	153.028	Korea	00:04:13	81874.5	115.758	Korea	00:04:12.800000	47726.3	80.635	Korea	00:04:12.700000
10	Propane	Level 2	131	Korea	00:04:35.600000	348912	540.437	Korea	00:04:35.700000	464961	700.642	Korea	00:04:35.700000	454289	726.631	Korea	00:04:35.500000	414310	750.321	Korea	00:04:35.500000	433953	763.637	Korea	00:04:35.500000	473912	828.101	Korea	00:04:35.700000	467910	788.59	Korea	00:04:35.600000	319919	529.015	Korea	00:04:35.600000	370734	604.555	Korea	00:04:35.600000	366003	575.118	Korea	00:04:35.500000	235646	402.132	Korea	00:04:35.500000
11	Analyte 6	Level 3	147	Korea	00:04:43.300000	24137.7	24.145	Korea	00:04:43.600000	41931.9	33.206	Korea	00:04:43.800000	36411.2	28.907	Korea	00:04:43.400000	40841.1	35.872	Korea	00:04:43.400000	42716.5	40.17	Korea	00:04:43.400000	49727.8	38.179	Korea	00:04:43.600000	30848.5	28.389	Korea	00:04:43.600000	32544.2	29.121	Korea	00:04:43.700000	43551	40.096	Korea	00:04:43.500000	47216.2	40.822	Korea	00:04:43.600000	30191.9	28.374
12	Analyte 7	Level 3	155	Korea	00:04:47.200000	26294	81.956	Korea	00:04:47.200000	35967.4	97.969	Korea	00:04:47.300000	32834.3	89.33	Korea	00:04:47.100000	35433.3	102.92	Korea	00:04:47.100000	33334.7	95.274	Korea	00:04:47.200000	38570	109.845	Korea	00:04:47.300000	37593.9	99.636	Korea	00:04:47.100000	31236.3	87.618	Korea	00:04:47.200000	43274.6	119.903	Korea	00:04:47	41564.3	110.639	Korea	00:04:47	24062.8	73.531	Korea	00:04:47
13	Hydroxylamine	Level 2	146	Korea	00:04:52.200000	35439.1	82.173	Korea	00:04:52.300000	74488.7	170.667	Korea	00:04:52.400000	76458.3	163.638	Korea	00:04:52.100000	41749.4	97.338	Korea	00:04:52.100000	60230.6	135.824	Korea	00:04:52	68256.3	172.408	Korea	00:04:52.200000	85762.7	210.457	Korea	00:04:52.200000	65097.6	154.606	Korea	00:04:52.200000	99938	254.268	Korea	00:04:52.100000	96175.2	219.567	Korea	00:04:52	57711.5	138.451	Korea	00:04:52
14	N,O,O-tri(trimethylsilyl)-1-c(13)-N-carboxy-glycine	Level 2	147	Korea	00:05:09	280405	289.776	Korea	00:05:09.100000	516926	469.247	Korea	00:05:09.200000	617124	597.082	Korea	00:05:09.100000	447340	463.79	Korea	00:05:09	425402	439.106	Korea	00:05:08.900000	455012	457.498	Korea	00:05:09.100000	370683	387.051	Korea	00:05:09.100000	376198	364.784	Korea	00:05:09.100000	504205	481.711	Korea	00:05:09	447531	422.967	Korea	00:05:09	321045	325.85	Korea	00:05:09
15	1,4-Butanediol	Level 2	147	Korea	00:05:23.100000	157342	158.706	Korea	00:05:23.200000	191480	165.626	Korea	00:05:23.200000	182869	165.486	Korea	00:05:23.100000	147926	161.149	Korea	00:05:23.100000	160089	162.265	Korea	00:05:23.100000	160799	173.781	Korea	00:05:23.100000	204959	204.903	Korea	00:05:23.100000	178915	164.125	Korea	00:05:23.100000	205338	200.821	Korea	00:05:23.100000	211943	193.542	Korea	00:05:23	150206	156.706	Korea	00:05:23
16	Analyte 8	Level 3	228	Korea	00:05:49.600000	32717.8	133.012	Korea	00:05:49.600000	48195.9	191.584	Korea	00:05:49.700000	44016	185.954	Korea	00:05:49.500000	47111.6	191.536	Korea	00:05:49.600000	43746	174.309	Korea	00:05:49.400000	50265	196.253	Korea	00:05:49.600000	48783.3	209.322	Korea	00:05:49.600000	50399	208.593	Korea	00:05:49.500000	50786.8	213.605	Korea	00:05:49.600000	51499.7	213.326	Korea	00:05:49.500000	41436	164.028	Korea	00:05:49.500000
17	Analyte 9	Level 3	147	Korea	00:05:49.900000	55289.5	55.181	Korea	00:05:49.900000	53103.2	51.747	Korea	00:05:50.100000	48669.6	43.997	Korea	00:05:49.700000	67973.9	83.447	Korea	00:05:49.900000	71782.1	79.401	Korea	00:05:49.700000	71587.8	77.723	Korea	00:05:49.900000	78234.2	75.514	Korea	00:05:49.900000	114691	104.787	Korea	00:05:49.800000	96450.4	84.886	Korea	00:05:49.900000	163874	145.419	Korea	00:05:49.800000	96206.6	95.371	Korea	00:05:49.800000
18	Norvaline	Level 2	144	Korea	00:05:56.600000	33062.4	103.203	Korea	00:05:56.700000	46925.5	156.435	Korea	00:05:56.800000	38325.7	114.652	Korea	00:05:56.600000	42306.9	142.172	Korea	00:05:56.600000	51051.1	170.901	Korea	00:05:56.600000	53512.8	168.945	Korea	00:05:56.500000	25812.6	81.129	Korea	00:05:56.700000	13728.3	46.082	Korea	00:05:56.600000	31558.7	88.391	Korea	00:05:56.600000	44315.3	137.931	Korea	00:05:56.600000	36898	125.318	Korea	00:05:56.500000
19	Analyte 10	Level 3	278					Korea	00:06:11.100000	11525.3	31.766	Korea	00:06:11.200000	9814.03	31.416					Korea	00:06:11.100000	12476	35.409	Korea	00:06:11.100000	10662.1	38.93	Korea	00:06:11.200000	9728.15	30.29	Korea	00:06:11.300000	10296.2	31.121	Korea	00:06:11	14098.5	47.758	Korea	00:06:11.300000	11164.2	38.63	Korea	00:06:11.200000	9336.96	30.389	Korea	00:06:10.800000
20	Urea	Level 1	189	Korea	00:06:13.400000	80218.2	220.075	Korea	00:06:13.600000	89003.1	243.157	Korea	00:06:13.700000	72465.9	200.657	Korea	00:06:14.100000	69066	172.343	Korea	00:06:14.300000	68152.6	172.936	Korea	00:06:14.200000	74659.2	174.159	Korea	00:06:13.500000	29672.8	86.1	Korea	00:06:13.400000	32748.4	85.513	Korea	00:06:13.400000	34230.6	88.837	Korea	00:06:13.800000	165707	415.956	Korea	00:06:13.400000	97560.6	282.255	Korea	00:06:13.500000
21	Analyte 11	Level 3	117	Korea	00:06:16.300000	13337.9	22.214	Korea	00:06:16.500000	20167.3	38.763	Korea	00:06:16.500000	22713.3	39.731	Korea	00:06:16.300000	19972.8	36.364	Korea	00:06:16.300000	23938.2	40.55	Korea	00:06:16.200000	20804.8	36.118	Korea	00:06:16.400000	29240.6	54.398	Korea	00:06:16.300000	23436.1	37.994	Korea	00:06:16.300000	20118.3	32.026	Korea	00:06:16.400000	25062.3	37.601	Korea	00:06:16.300000	17202.3	29.449	Korea	00:06:16.400000
22	Ethanolamine	Level 1	174	Korea	00:06:27.900000	12948.7	47.499	Korea	00:06:28	19506.3	73.573	Korea	00:06:28.100000	24074.6	69.98	Korea	00:06:28.100000	17469.8	67.069	Korea	00:06:27.900000	21687.5	71.338					Korea	00:06:28	19339	62.91	Korea	00:06:27.900000	13495.3	50.266	Korea	00:06:28	28003.2	82.872	Korea	00:06:27.900000	62787.9	225.685	Korea	00:06:27.800000	32843.8	98.821	Korea	00:06:27.900000
23	Glycerol	Level 2	218									Korea	00:06:29.800000	10354	24.335	Korea	00:06:30.200000	11316	33.598	Korea	00:06:30.100000	13816.2	39.016	Korea	00:06:30	13195	36.071	Korea	00:06:30.200000	12819.5	30.877									Korea	00:06:29.900000	36036.6	100.734	Korea	00:06:29.900000	19436.7	53.125	Korea	00:06:30.100000
24	Analyte 12	Level 3	130	Korea	00:06:31.200000	28919.1	54.112	Korea	00:06:31.300000	40400	69.011	Korea	00:06:31.300000	41630.2	68.497	Korea	00:06:31.300000	39130.7	66.562					Korea	00:06:31.200000	49851.9	90.102									Korea	00:06:31.200000	37634.2	73.453					Korea	00:06:31.100000	27130.8	52.436
25	Analyte 13	Level 3	85	Korea	00:06:32.200000	78656.4	100.574	Korea	00:06:32.100000	76473.5	92.725	Korea	00:06:32.200000	113366	123.883	Korea	00:06:32.100000	166469	203.195	Korea	00:06:32.100000	167589	215.767	Korea	00:06:32.100000	156218	189.221	Korea	00:06:32	79053.8	94.11	Korea	00:06:32.100000	93845.7	115.125	Korea	00:06:31.900000	55599.1	64.681	Korea	00:06:32.100000	100400	109.461	Korea	00:06:31.900000	38212.8	51.288	Korea	00:06:32
26	Analyte 14	Level 3	130	Korea	00:06:34.200000	16539.7	33.565	Korea	00:06:34.300000	23816.3	58.505	Korea	00:06:34.300000	23471	49.43					Korea	00:06:34.200000	21764.3	47.787	Korea	00:06:34.300000	24580	46.576	Korea	00:06:34.300000	24723.4	54.4	Korea	00:06:34.300000	19522.7	47.076	Korea	00:06:34.200000	22929.6	51.955					Korea	00:06:34.200000	14275.1	37.47
27	Isoleucine	Level 1	158					Korea	00:06:43.600000	13164	41.077					Korea	00:06:43.400000	21411.1	69.845	Korea	00:06:43.600000	20165	63.519	Korea	00:06:43.500000	24368.1	89.477	Korea	00:06:43.600000	8520.93	32.835									Korea	00:06:43.400000	26196.8	87.622	Korea	00:06:43.300000	16071.1	57.246	Korea	00:06:43.500000
28	Proline	Level 1	142	Korea	00:06:47.700000	46774.7	146.401	Korea	00:06:47.800000	63582.9	207.449	Korea	00:06:47.800000	58147.6	174.613	Korea	00:06:47.700000	67637	216.704	Korea	00:06:47.700000	66712.7	214.984	Korea	00:06:47.600000	82975.2	272.07	Korea	00:06:47.700000	97530.8	285.728	Korea	00:06:47.900000	73250.4	225.197	Korea	00:06:47.700000	140899	445.45	Korea	00:06:47.700000	111788	330.802	Korea	00:06:47.700000	116948	391.129	Korea	00:06:47.600000
29	5-Methoxy-3-chromanol	Level 2	180	Korea	00:06:49.200000	68923	162.09	Korea	00:06:49.300000	58766	157.742	Korea	00:06:49.400000	49487.2	133.657	Korea	00:06:49.900000	24106.4	44.86	Korea	00:06:49.300000	43392.3	78.715	Korea	00:06:49.300000	30465.1	78.11	Korea	00:06:49.200000	58076.4	143.701	Korea	00:06:49.200000	26310.9	60.612	Korea	00:06:49.300000	29881.9	79.464	Korea	00:06:49.100000	42495.1	117.612	Korea	00:06:49.200000	30320.5	80.499	Korea	00:06:49.200000
30	Analyte 15	Level 3	140	Korea	00:06:51.100000	25798.8	89.258	Korea	00:06:51.300000	29997.7	98.707	Korea	00:06:51.300000	28087.3	97.012	Korea	00:06:51.100000	31704	104.702	Korea	00:06:51.200000	32278.7	111.398	Korea	00:06:51	33046.3	116.405	Korea	00:06:51.200000	33892.4	105.59	Korea	00:06:51.200000	29686	99.172	Korea	00:06:51.100000	36362.3	143.77	Korea	00:06:51.200000	34764.1	111.102	Korea	00:06:51.100000	24864	91.84	Korea	00:06:51.100000
31	Glycine	Level 1	174	Korea	00:06:51.500000	44317.1	158.622	Korea	00:06:51.600000	60249.9	213.379	Korea	00:06:51.700000	62972.8	232.115	Korea	00:06:51.500000	71857.5	254.968	Korea	00:06:51.500000	80763.2	314.45	Korea	00:06:51.500000	76494	278.846	Korea	00:06:51.600000	38183.4	138.824	Korea	00:06:51.500000	33780.3	117.617	Korea	00:06:51.500000	40248.2	153.938	Korea	00:06:51.500000	110894	407.282	Korea	00:06:51.500000	49436.2	168.416	Korea	00:06:51.500000
32	Succinic acid	Level 1	147	Korea	00:06:56.500000	84710	103.182	Korea	00:06:56.500000	111462	110.587	Korea	00:06:56.600000	111881	119.296	Korea	00:06:56.500000	88062.3	101.701	Korea	00:06:56.500000	92350.8	107.847	Korea	00:06:56.400000	102590	112.547	Korea	00:06:56.500000	198541	223.784	Korea	00:06:56.500000	188342	202.282	Korea	00:06:56.500000	208888	220.361	Korea	00:06:56.500000	115930	120.081	Korea	00:06:56.300000	61813.3	68.927	Korea	00:06:56.400000
33	Analyte 16	Level 3	147	Korea	00:07:02.700000	11710.1	10.982	Korea	00:07:03	14277.4	13.991													Korea	00:07:02.600000	15890.7	15.803	Korea	00:07:02.900000	22835.1	28.447	Korea	00:07:03	19966.5	18.043	Korea	00:07:02.800000	25623.2	24.223	Korea	00:07:02.900000	21771.1	20.09
34	Propanoic acid	Level 2	147					Korea	00:07:16.100000	33790.4	25.05	Korea	00:07:16.200000	27275.5	21.351																					Korea	00:07:15.900000	22046.8	16.176
35	Serine	Level 1	204	Korea	00:07:20.200000	11844.3	27.658	Korea	00:07:20.400000	15019.7	36.418	Korea	00:07:20.300000	12042.3	29.903	Korea	00:07:20.100000	26753.7	69.874	Korea	00:07:20.200000	29143.5	77.148	Korea	00:07:20.300000	29848.4	81.888	Korea	00:07:20.100000	13545.7	29.107	Korea	00:07:20.400000	9170.77	20.599	Korea	00:07:20.200000	18299.4	47.597	Korea	00:07:20.200000	21074.4	41.157	Korea	00:07:20.200000	14935.1	34.866	Korea	00:07:20.200000
36	Pipecolic acid	Level 2	156	Korea	00:07:26.300000	670810	2290.21	Korea	00:07:26.300000	965851	3123.89	Korea	00:07:26.400000	712679	2323.1	Korea	00:07:26.200000	961712	3431.02	Korea	00:07:26.200000	1.03978e+06	3566.02	Korea	00:07:26.200000	1.29008e+06	4303.3	Korea	00:07:26.300000	528172	1714.32	Korea	00:07:26.300000	214290	708.439	Korea	00:07:26.200000	817970	2708.44	Korea	00:07:26.200000	425834	1338.89	Korea	00:07:26.200000	446999	1532.56	Korea	00:07:26.200000
37	Analyte 17	Level 3	218	Korea	00:07:34.300000	8144.4	26.038	Korea	00:07:34.300000	12944.1	40.568	Korea	00:07:34.300000	13669.6	40.851	Korea	00:07:34.200000	13708.3	46.462	Korea	00:07:34.200000	14248.2	50.985	Korea	00:07:34.200000	14162.8	46.084	Korea	00:07:34.200000	7477.37	22.347	Korea	00:07:34.300000	4218.53	10.753	Korea	00:07:34.300000	10859.3	32.825	Korea	00:07:34.100000	7700.64	26.735	Korea	00:07:34.200000	6246.87	20.368	Korea	00:07:34.300000
38	L-Aspartic acid	Level 2	160													Korea	00:07:57.500000	30814.5	99.018	Korea	00:07:57.600000	41112	138.804	Korea	00:07:57.600000	35992.4	129.757													Korea	00:07:57.500000	13134.8	53.227
39	D-(-)-Erythrose	Level 2	201	Korea	00:07:58.400000	13286.1	53.22	Korea	00:07:58.500000	20060.6	67.686	Korea	00:07:58.600000	14614.7	51.913													Korea	00:07:58.400000	22061.3	75.61	Korea	00:07:58.700000	5092.97	23.053					Korea	00:07:58.300000	11386.2	34.741	Korea	00:07:58.400000	8309.75	30.013
40	Analyte 18	Level 3	174	Korea	00:07:59.100000	15784.3	57.782	Korea	00:07:59	30260.3	111.124	Korea	00:07:59	29507.4	96.374	Korea	00:07:58.900000	12302.7	43.568	Korea	00:07:58.900000	20428.3	74.681	Korea	00:07:58.900000	21890.8	68.646	Korea	00:07:58.900000	16239.5	54.737					Korea	00:07:58.900000	16553.2	58.41	Korea	00:07:58.900000	39713.2	134.484	Korea	00:07:59	23277.3	93.871
41	Analyte 19	Level 3	110					Korea	00:08:11.700000	17746.2	40.797	Korea	00:08:11.700000	18123.2	43.841	Korea	00:08:11.600000	17975.5	46.392	Korea	00:08:11.700000	17994.6	41.982	Korea	00:08:11.700000	17608.6	52.888	Korea	00:08:11.800000	18169.6	51.909	Korea	00:08:11.900000	16835.2	43.016	Korea	00:08:11.700000	22170.4	51.351	Korea	00:08:11.800000	21563.4	46.768
42	Malic acid	Level 1	147	Korea	00:08:28.300000	299899	346.112	Korea	00:08:28.300000	393603	405.952	Korea	00:08:28.300000	387314	402.297	Korea	00:08:28.200000	492869	581.898	Korea	00:08:28.300000	535797	612.789	Korea	00:08:28.200000	562752	612.069	Korea	00:08:28.300000	809406	922.778	Korea	00:08:28.200000	832610	911.776	Korea	00:08:28.200000	859684	916.314	Korea	00:08:28.200000	468198	499.018	Korea	00:08:28.200000	249818	277.388	Korea	00:08:28.200000
43	Aspartic acid	Level 1	232	Korea	00:08:44.900000	260331	928.286	Korea	00:08:44.900000	334079	1234.76	Korea	00:08:44.900000	340439	1230.12	Korea	00:08:44.900000	436566	1626.22	Korea	00:08:44.800000	473631	1755.47	Korea	00:08:44.800000	489273	1776.05	Korea	00:08:44.800000	220497	842.317	Korea	00:08:44.800000	223414	827.951	Korea	00:08:44.800000	283119	1041.79	Korea	00:08:44.700000	394988	1500.12	Korea	00:08:44.700000	216804	837.083	Korea	00:08:44.700000
44	2-Methoxy-3-methoxycarbonyl-1,3-pentadiene	Level 2	156	Korea	00:08:49.300000	79643.9	241.27	Korea	00:08:49.300000	105144	297.676	Korea	00:08:49.400000	102417	279.014	Korea	00:08:49.300000	51949.6	152.536	Korea	00:08:49.200000	56547.9	171.308	Korea	00:08:49.300000	61870.6	185.122	Korea	00:08:49.200000	98775.1	291.787	Korea	00:08:49.100000	84245.2	258.917	Korea	00:08:49.100000	95704	295.42	Korea	00:08:49	160607	441.122	Korea	00:08:49.100000	99797.6	295.31	Korea	00:08:49
45	Analyte 20	Level 3	314																																	Korea	00:08:52.200000	5895.08	24.141	Korea	00:08:52.200000	17131.3	70.332	Korea	00:08:52.200000	12118.1	45.385	Korea	00:08:52.100000
46	Threonic acid	Level 1	292	Korea	00:09:01.800000	10161.5	45.307	Korea	00:09:01.900000	15180.6	61.034	Korea	00:09:02	15825.5	64.494	Korea	00:09:01.800000	12958.7	51.721	Korea	00:09:01.800000	15241.6	59.577	Korea	00:09:01.800000	14889.1	69.332	Korea	00:09:01.900000	19694.1	71.197	Korea	00:09:01.800000	16067.9	61.069	Korea	00:09:01.800000	18183.6	72.133	Korea	00:09:01.700000	21962.9	85.939	Korea	00:09:01.800000	15602.9	63.039	Korea	00:09:01.800000
47	Analyte 21	Level 3	129	Korea	00:09:11.300000	23578.7	47.089	Korea	00:09:11.300000	25721.1	45.688	Korea	00:09:11.400000	31892.2	58.076	Korea	00:09:11.200000	46368.7	101.045	Korea	00:09:11.200000	52963.7	115.804	Korea	00:09:11.200000	52478.1	101.21	Korea	00:09:11.300000	30266.4	56.95	Korea	00:09:11.200000	30733	54.244	Korea	00:09:11.200000	34071.9	58.608	Korea	00:09:11.200000	30845.3	57.617	Korea	00:09:11.300000	18569.4	31.902	Korea	00:09:11.200000
48	Analyte 22	Level 3	156					Korea	00:09:15.700000	8630.08	25.934	Korea	00:09:15.800000	7926.95	24.349					Korea	00:09:15.800000	6604.8	24.224																	Korea	00:09:15.600000	7444.85	27.395	Korea	00:09:15.800000	2444.35	10.617
49	Glutamic acid	Level 1	246	Korea	00:09:33.100000	342247	1327.34	Korea	00:09:33.100000	420485	1634.91	Korea	00:09:33.200000	429518	1676.69	Korea	00:09:33.100000	611967	2520.79	Korea	00:09:33.100000	678779	2755.39	Korea	00:09:33	695955	2741.79	Korea	00:09:33	284505	1116.17	Korea	00:09:33	293961	1214.16	Korea	00:09:33	321364	1300.16	Korea	00:09:33	437823	1760.61	Korea	00:09:33	265907	1102.85	Korea	00:09:33
50	Suberylglycine	Level 2	188	Korea	00:09:35.400000	9998.83	37.798	Korea	00:09:35.400000	22264	78.141	Korea	00:09:35.400000	13045.9	49.342	Korea	00:09:35.400000	14381.5	49.936	Korea	00:09:35.200000	15642.4	61.452	Korea	00:09:35.200000	18106.4	67.718													Korea	00:09:35.200000	15121.1	56.088
51	L-(+)-Tartaric acid	Level 2	147	Korea	00:09:39	125456	136.566	Korea	00:09:39.100000	145740	142.794	Korea	00:09:39	143599	144.56	Korea	00:09:38.900000	269497	290.246	Korea	00:09:38.900000	227275	252.787	Korea	00:09:38.900000	265510	287.186	Korea	00:09:38.900000	243176	256.995	Korea	00:09:38.900000	240640	237.863	Korea	00:09:38.900000	241822	235.479	Korea	00:09:38.900000	197339	186.521	Korea	00:09:38.800000	104086	109.951	Korea	00:09:38.800000
52	Phenylalanine	Level 1	218	Korea	00:09:39.600000	18028.1	53.799	Korea	00:09:39.500000	20503.6	63.037	Korea	00:09:39.500000	20712.3	65.975	Korea	00:09:39.400000	33860.4	112.236	Korea	00:09:39.400000	36878.3	107.148	Korea	00:09:39.500000	42995.2	132.711	Korea	00:09:39.400000	46579.9	132.597	Korea	00:09:39.600000	45004.6	125.498	Korea	00:09:39.500000	55092.9	152.696	Korea	00:09:39.400000	40079.1	122.846	Korea	00:09:39.500000	25176.7	77.193	Korea	00:09:39.500000
53	Analyte 23	Level 3	200					Korea	00:09:40.900000	15478.4	58.372	Korea	00:09:40.800000	18536.1	61.533					Korea	00:09:40.800000	23343.6	80.449	Korea	00:09:40.700000	21326.1	75.771	Korea	00:09:40.600000	21637.1	60.363	Korea	00:09:40.600000	25848.3	83.507	Korea	00:09:40.800000	33735.5	100.364	Korea	00:09:40.700000	40066.5	114.292	Korea	00:09:40.700000	26654.3	85.416	Korea	00:09:40.700000
54	Asparagine	Level 1	116	Korea	00:09:56.800000	124332	280.198	Korea	00:09:56.800000	151516	336.269	Korea	00:09:56.800000	161198	364.833	Korea	00:09:56.700000	106388	253.804	Korea	00:09:56.700000	113458	272.025	Korea	00:09:56.700000	120791	281.68	Korea	00:09:56.800000	12972.5	27.559	Korea	00:09:56.700000	20100.7	43.705	Korea	00:09:56.600000	21393.3	42.243	Korea	00:09:56.600000	101249	222.34	Korea	00:09:56.600000	53239.3	119.476	Korea	00:09:56.600000
55	Adonitol (IS4)	Level 1	217	Korea	00:10:17.600000	730708	1842.98	Korea	00:10:17.600000	917552	2258.22	Korea	00:10:17.600000	941344	2350.23	Korea	00:10:17.500000	915498	2570.54	Korea	00:10:17.500000	941490	2619.22	Korea	00:10:17.500000	981614	2599.55	Korea	00:10:17.500000	972914	2268.98	Korea	00:10:17.500000	940184	2209.92	Korea	00:10:17.500000	1.03942e+06	2435.83	Korea	00:10:17.500000	1.08722e+06	2482.88	Korea	00:10:17.400000	707838	1712.94	Korea	00:10:17.500000
56	Analyte 24	Level 3	147	Korea	00:10:31	14423.9	11.211	Korea	00:10:30.900000	14318.4	11.844																					Korea	00:10:30.900000	13985.9	14.554	Korea	00:10:30.800000	14393.2	15.002	Korea	00:10:31	12860.6	14.228					Korea	00:10:31
57	Analyte 25	Level 3	91					Korea	00:10:32.900000	34537.5	27.463	Korea	00:10:33	35200.1	28.277									Korea	00:10:32.600000	32245.9	30.968					Korea	00:10:32.800000	31563.5	29.576	Korea	00:10:32.700000	38528.8	36.594
58	Analyte 26	Level 3	292	Korea	00:10:34.800000	8993.97	30.985	Korea	00:10:34.500000	11664	40.024	Korea	00:10:34.600000	11006	35.054	Korea	00:10:34.400000	15183	53.862	Korea	00:10:34.500000	15383.8	52.955	Korea	00:10:34.500000	16667.6	51.422	Korea	00:10:34.200000	15803.3	55.751	Korea	00:10:34.300000	15413.2	53.76	Korea	00:10:34.300000	15063.3	47.216	Korea	00:10:34.400000	16594.7	51.119	Korea	00:10:34.600000	12196	42.749	Korea	00:10:34.500000
59	Analyte 27	Level 3	171	Korea	00:10:40.100000	12393.3	41	Korea	00:10:40.100000	22488.3	66.208	Korea	00:10:40.100000	19093.7	57.642													Korea	00:10:39.900000	11081	33.794									Korea	00:10:40.100000	15608.5	44.575	Korea	00:10:39.900000	7114.16	20.774
60	Citric acid	Level 1	273	Korea	00:11:00.300000	4.40249e+06	16722.4	Korea	00:11:00.400000	5.49252e+06	21223.7	Korea	00:11:00.400000	5.63751e+06	22033.2	Korea	00:11:00.300000	5.61694e+06	21558.6	Korea	00:11:00.300000	5.94422e+06	22717.4	Korea	00:11:00.300000	6.12017e+06	23877.2	Korea	00:11:00.200000	5.1128e+06	19164.5	Korea	00:11:00.200000	5.07437e+06	18964.6	Korea	00:11:00.200000	5.59968e+06	20981.5	Korea	00:11:00.300000	6.72752e+06	24445.3	Korea	00:11:00.100000	3.8193e+06	14690.8	Korea	00:11:00.100000
61	Analyte 28	Level 3	204													Korea	00:11:00.600000	197422	538.097	Korea	00:11:00.600000	208621	540.22	Korea	00:11:00.600000	201190	546.439																	Korea	00:11:00.300000	135558	289.725
62	Analyte 29	Level 3	205	Korea	00:11:22.200000	15019.5	40.396	Korea	00:11:22.200000	19571.6	43.682	Korea	00:11:22.300000	13594.3	31.471	Korea	00:11:22.100000	24297.5	56.035	Korea	00:11:22.200000	20551.8	48.545	Korea	00:11:22	23260.8	69.719	Korea	00:11:22.100000	15107.7	39.447	Korea	00:11:22	13767.7	27.96	Korea	00:11:21.900000	16330.4	42.617	Korea	00:11:22	17643.8	45.646	Korea	00:11:21.900000	13358.1	27.263	Korea	00:11:22
63	D-Ribose	Level 2	103	Korea	00:11:23.700000	13355.7	14.05	Korea	00:11:23.900000	25092.1	64.036					Korea	00:11:23.600000	44624.3	62.07	Korea	00:11:23.800000	29153.4	41.076	Korea	00:11:23.500000	48236.5	56.421	Korea	00:11:23.800000	62294.3	80.334	Korea	00:11:23.600000	61938.1	77.851	Korea	00:11:23.700000	94421.2	104.332	Korea	00:11:23.700000	35865.5	48.46	Korea	00:11:23.600000	30227.1	42.147	Korea	00:11:23.600000
64	Galactose	Level 1	319	Korea	00:11:28	10503.5	33.116	Korea	00:11:28	9698.18	35.848	Korea	00:11:28	8742.18	35.131	Korea	00:11:28.400000	11199.9	28.975									Korea	00:11:27.800000	11701.2	42.805	Korea	00:11:27.900000	10012.6	32.083	Korea	00:11:28.100000	12131.2	35.619	Korea	00:11:27.800000	14185.6	42.69	Korea	00:11:27.800000	8669.31	36.909	Korea	00:11:27.800000
65	Analyte 30	Level 3	331	Korea	00:11:29.300000	174955	643.22	Korea	00:11:29.300000	255254	948.429	Korea	00:11:29.400000	218971	898.882	Korea	00:11:29.300000	312500	1208.91	Korea	00:11:29.300000	330145	1274.54	Korea	00:11:29.200000	348895	1303.49	Korea	00:11:29.200000	85904.5	319.673	Korea	00:11:29.200000	73305.4	254.206	Korea	00:11:29.200000	107848	397.422	Korea	00:11:29.200000	225488	825.323	Korea	00:11:29.100000	95144.9	350.901	Korea	00:11:29.100000
66	D-Galactose	Level 2	319	Korea	00:11:30.500000	23440.1	78.562	Korea	00:11:30.300000	32469.6	121.671	Korea	00:11:30.500000	25337.9	91.499	Korea	00:11:30.400000	26851.6	94.641	Korea	00:11:30.400000	24204.8	75.391					Korea	00:11:30.300000	35390.7	112.331	Korea	00:11:30.400000	31383.1	108.444	Korea	00:11:30.400000	44796.1	162.592	Korea	00:11:30.400000	28698.2	100.379	Korea	00:11:30.300000	16911.7	57.961	Korea	00:11:30.300000
67	Allantoin	Level 2	188					Korea	00:11:36.300000	11083	34.989	Korea	00:11:36.700000	10098.5	32.084	Korea	00:11:36.500000	16343.3	66.487	Korea	00:11:36.400000	19513	57.078	Korea	00:11:36.500000	20521	65.333									Korea	00:11:36.300000	10253.5	41.422	Korea	00:11:36.300000	29490.2	110.647	Korea	00:11:36.400000	16999.6	52.174	Korea	00:11:36.400000
68	Analyte 31	Level 3	319	Korea	00:11:43.300000	4538.28	23.855	Korea	00:11:43.300000	8528.04	29.348	Korea	00:11:43.600000	8327.43	29.772	Korea	00:11:43.300000	13811.5	52.437	Korea	00:11:43.300000	12541.9	44.573	Korea	00:11:43.400000	11531.1	45.218	Korea	00:11:43.300000	5076.2	19.203									Korea	00:11:43.200000	10902.8	32.88					Korea	00:11:43.300000
69	Analyte 32	Level 3	174	Korea	00:11:43.700000	17254.8	67.171	Korea	00:11:43.700000	23146.5	76.181	Korea	00:11:43.800000	22722.8	78.774									Korea	00:11:43.600000	19762.2	60.404					Korea	00:11:43.600000	6807.54	21.203					Korea	00:11:43.500000	16558.9	57.999					Korea	00:11:43.700000
70	L-Histidine	Level 2	154	Korea	00:11:44.600000	40048.9	130.759	Korea	00:11:44.500000	68276.4	209.712	Korea	00:11:44.600000	65661.1	220.566	Korea	00:11:44.500000	205158	683.079	Korea	00:11:44.500000	265020	883.057	Korea	00:11:44.500000	251746	822.362													Korea	00:11:44.500000	34341.7	105.285					Korea	00:11:44.600000
71	Analyte 33	Level 3	275	Korea	00:11:45.600000	26136.6	99.041	Korea	00:11:45.400000	36164.7	129.086					Korea	00:11:45.400000	16786.5	52.272	Korea	00:11:45.500000	15891	68.063	Korea	00:11:45.500000	17183.9	67.569	Korea	00:11:45.500000	27334.4	124.972	Korea	00:11:45.300000	29128.1	113.231	Korea	00:11:45.500000	30437.5	122.294	Korea	00:11:45.300000	38871.3	149.723	Korea	00:11:45.300000	24018.2	88.692	Korea	00:11:45.300000
72	3-(2-fluorophenyl)spiro[oxirane-2,2'-norbornane]	Level 2	218	Korea	00:11:51.900000	32619.6	103.056	Korea	00:11:52	35575.1	109.608	Korea	00:11:51.900000	38788.7	130.337	Korea	00:11:51.900000	47638.5	165.877	Korea	00:11:51.900000	48701.2	159.274	Korea	00:11:51.700000	53356.6	162.365	Korea	00:11:51.900000	17694.8	49.008	Korea	00:11:51.900000	17886.1	49.14	Korea	00:11:51.900000	21710.5	70.149	Korea	00:11:51.800000	38918.9	110.978
73	D-Pinitol	Level 2	217	Korea	00:11:55.200000	132510	349.067	Korea	00:11:55.200000	174759	394.934	Korea	00:11:55.200000	174940	414.102	Korea	00:11:55.100000	339405	954.06	Korea	00:11:55.200000	370478	1027.89	Korea	00:11:55.100000	429136	1089.19	Korea	00:11:55.100000	120314	261.782	Korea	00:11:55.100000	127281	296.291	Korea	00:11:55	140664	299.187	Korea	00:11:55.100000	213476	476.246	Korea	00:11:54.900000	128509	285.652	Korea	00:11:55
74	Analyte 34	Level 3	147													Korea	00:11:57.600000	46387.9	29.732					Korea	00:11:57.500000	52254.9	27.693	Korea	00:11:57.400000	61027.3	44.391	Korea	00:11:57.400000	65071.3	40.561	Korea	00:11:57.600000	61750.7	42.679	Korea	00:11:57.500000	63972.5	36.08	Korea	00:11:57.300000	37948.1	23.383	Korea	00:11:57.600000
75	D-(+)-Talopyranose	Level 2	204	Korea	00:12:02.800000	10016.7	20.513	Korea	00:12:02.900000	10324.4	28.372	Korea	00:12:02.900000	9602.13	22.574	Korea	00:12:02.700000	8487.77	18.947	Korea	00:12:02.700000	9411.49	20.608	Korea	00:12:02.700000	9939.75	27.547	Korea	00:12:02.700000	8924.87	17.09	Korea	00:12:02.700000	22804	47.941	Korea	00:12:02.700000	12458.8	31.404					Korea	00:12:02.500000	10937.7	24.295	Korea	00:12:02.500000
76	Ribonic acid, 2,3,4,5-tetrakis-O-(trimethylsilyl)-, trimethylsilyl ester	Level 2	333	Korea	00:12:11.800000	8557.78	37.279	Korea	00:12:11.700000	12058.8	47.431	Korea	00:12:11.600000	12754	37.554	Korea	00:12:11.500000	14741.4	60.042	Korea	00:12:11.500000	15306.7	52.126	Korea	00:12:11.200000	11981.9	45.242	Korea	00:12:11.300000	11245	41.429					Korea	00:12:11.400000	12500.5	47.277	Korea	00:12:10	23238.9	86.981	Korea	00:12:11.500000	32571.1	113.609	Korea	00:12:11.500000
77	Galacturonic acid	Level 2	333	Korea	00:12:16.600000	136075	496.559	Korea	00:12:16.700000	157159	533.909	Korea	00:12:16.600000	153535	574.375	Korea	00:12:16.600000	57842.6	202.499	Korea	00:12:16.600000	54107	182.406	Korea	00:12:16.500000	59742.1	212.737	Korea	00:12:16.600000	110666	408.147	Korea	00:12:16.500000	115863	418.545	Korea	00:12:16.400000	122277	438.786	Korea	00:12:16.500000	358549	1362.45	Korea	00:12:16.400000	198208	726.815	Korea	00:12:16.400000
78	Analyte 35	Level 3	333	Korea	00:12:28.300000	21270.2	76.59	Korea	00:12:28.200000	25749	88.121	Korea	00:12:28.400000	24964.9	97.073	Korea	00:12:28.200000	25324.1	98.655	Korea	00:12:28.100000	20136	77.383	Korea	00:12:28	22414.1	80.348	Korea	00:12:28.100000	27936.8	97.229	Korea	00:12:28.200000	25365.2	89.368	Korea	00:12:28.200000	31424.7	114.35	Korea	00:12:28.200000	52855.6	186.169	Korea	00:12:28.100000	25890	100.607	Korea	00:12:28.200000
79	Pentadecanoic acid	Level 2	117	Korea	00:12:35	43495.4	73.819	Korea	00:12:35	27320.2	42.663					Korea	00:12:34.800000	10685.3	24.492	Korea	00:12:34.800000	9979.67	18.717	Korea	00:12:34.900000	11833.9	17.628	Korea	00:12:35	25056.3	38.342	Korea	00:12:34.900000	24402.4	45.86					Korea	00:12:34.700000	29232.6	40.892	Korea	00:12:34.800000	34688.2	56.901	Korea	00:12:34.800000
80	Analyte 36	Level 3	259	Korea	00:12:44.800000	18943	64.428	Korea	00:12:44.600000	20078.2	66.871	Korea	00:12:44.800000	20013.8	63.651	Korea	00:12:44.800000	63238.8	200.235	Korea	00:12:44.800000	56177.4	170.943	Korea	00:12:44.700000	57930.5	200.213	Korea	00:12:44.600000	6616.2	19.8	Korea	00:12:44.800000	14009.6	46.744	Korea	00:12:44.600000	11362.3	32.818	Korea	00:12:44.400000	16332.5	53.736
81	Inositol	Level 1	217	Korea	00:12:47.500000	66464.7	164.431	Korea	00:12:47.600000	89818.6	207.562	Korea	00:12:47.600000	92016.8	215.606	Korea	00:12:47.300000	94053.5	246.899	Korea	00:12:47.500000	82040.1	207.438	Korea	00:12:47.400000	104313	267.185	Korea	00:12:47.400000	71869.1	173.55	Korea	00:12:47.400000	75478	158.353	Korea	00:12:47.300000	82714.6	177.525	Korea	00:12:47.300000	162993	354.289	Korea	00:12:47.300000	110457	261.685	Korea	00:12:47.300000
82	Analyte 37	Level 3	245	Korea	00:12:51.800000	8353.54	30.022	Korea	00:12:51.800000	11418.8	37.508	Korea	00:12:51.800000	8270.02	26.609	Korea	00:12:51.800000	10369.6	35.769	Korea	00:12:51.500000	13880.4	44.08	Korea	00:12:51.600000	11042.4	48.233	Korea	00:12:51.700000	10461	40.618	Korea	00:12:51.700000	11283.4	37.439	Korea	00:12:51.700000	13608.4	45.503	Korea	00:12:51.900000	13162.5	38.323	Korea	00:12:51.500000	6976.2	21.99	Korea	00:12:51.500000
83	Tris(trimethylsilyl)amine	Level 2	130	Korea	00:13:32.300000	32202.8	67.308	Korea	00:13:32.300000	54404.9	109.636	Korea	00:13:32.300000	44663.5	99.044													Korea	00:13:32.300000	30100.3	60.599	Korea	00:13:32.200000	39537.6	84.045	Korea	00:13:32	30737.1	68.176	Korea	00:13:32	13519.1	29.48
84	Tryptophan	Level 1	202	Korea	00:13:37.100000	88471.4	249.759	Korea	00:13:37.300000	150546	451.825	Korea	00:13:37.400000	186626	539.619	Korea	00:13:37.200000	377455	1043.31	Korea	00:13:37.200000	395104	1095.67	Korea	00:13:37.200000	384186	1094.61	Korea	00:13:37.200000	144352	439.348	Korea	00:13:37.200000	200650	597.973	Korea	00:13:37.100000	248360	708.803	Korea	00:13:37.100000	298093	803.838	Korea	00:13:37.100000	172178	479.859	Korea	00:13:37.100000
85	Ethyl D-glucopyranoside	Level 2	204	Korea	00:13:46.500000	62766.1	151.381	Korea	00:13:46.500000	86287.1	201.277	Korea	00:13:46.500000	78817.3	181.98	Korea	00:13:46.500000	38945	114.605	Korea	00:13:46.500000	42759.7	104.452	Korea	00:13:46.400000	42198.2	105.131	Korea	00:13:46.400000	133121	299.734	Korea	00:13:46.500000	120833	241.071	Korea	00:13:46.400000	128483	287.171	Korea	00:13:46.300000	78929.8	152.877	Korea	00:13:46.200000	45539.1	97.651	Korea	00:13:46.400000
86	Analyte 38	Level 3	173	Korea	00:14:10	23870.9	73.488	Korea	00:14:10.100000	18664.2	65.017	Korea	00:14:10.100000	16311.7	50.103													Korea	00:14:10	12913.4	50.67	Korea	00:14:09.900000	15550.9	52.199	Korea	00:14:10	14230.3	46.119
87	Analyte 39	Level 3	147	Korea	00:14:12.900000	128553	136.436	Korea	00:14:13	171331	149.746	Korea	00:14:13	160117	146.672	Korea	00:14:12.900000	194335	202.882	Korea	00:14:12.900000	206868	209.468	Korea	00:14:12.900000	214467	210.488	Korea	00:14:12.800000	149862	152.031	Korea	00:14:12.900000	159456	152.062	Korea	00:14:12.800000	231645	233.427	Korea	00:14:12.800000	197545	183.029	Korea	00:14:12.800000	103706	107.945	Korea	00:14:12.800000
88	Analyte 40	Level 3	217	Korea	00:14:23	16734.4	34.43					Korea	00:14:23.300000	18019.5	43.459	Korea	00:14:23.100000	18442.9	40.996	Korea	00:14:23.100000	22238.9	53.043					Korea	00:14:23.300000	6966.51	16.109	Korea	00:14:23.100000	31638.4	55.815	Korea	00:14:23	31179.6	50.697	Korea	00:14:22.800000	29366.4	41.751	Korea	00:14:23.200000	17107.4	35.361	Korea	00:14:22.900000
89	Analyte 41	Level 3	245	Korea	00:14:44.900000	3237.12	11.57	Korea	00:14:45	9387.75	31.405	Korea	00:14:45.100000	8604.34	33.712	Korea	00:14:44.900000	4218.94	18.394	Korea	00:14:44.600000	6106.44	20.556	Korea	00:14:44.800000	6377.48	21.437	Korea	00:14:44.800000	10663.3	38.408	Korea	00:14:44.800000	8207.67	26.686	Korea	00:14:44.500000	12765.3	39.132	Korea	00:14:44.600000	11107.5	36.015	Korea	00:14:44.500000	5215.82	21.475	Korea	00:14:44.700000
90	Analyte 42	Level 3	147					Korea	00:14:48.800000	22496.4	17.257	Korea	00:14:48.700000	19435.8	22.897	Korea	00:14:48.600000	10189.9	12.835	Korea	00:14:48.600000	12944.5	13.871	Korea	00:14:48.600000	14748.3	14.303	Korea	00:14:48.500000	30007.6	31.959					Korea	00:14:48.600000	42274	38.297	Korea	00:14:48.500000	41631.6	42.795	Korea	00:14:48.600000	26544.6	26.539
91	Analyte 43	Level 3	204	Korea	00:14:58.500000	9781.59	22.839													Korea	00:14:58.600000	10223.5	21.981	Korea	00:14:58.400000	10220.2	27.049													Korea	00:14:58.600000	10802	23.495					Korea	00:14:58.400000
92	Analyte 44	Level 3	204									Korea	00:15:02	13895.9	30.651					Korea	00:15:01.600000	12978.4	31.82	Korea	00:15:01.700000	15172.7	39.166	Korea	00:15:01.600000	15150.9	31.489					Korea	00:15:01.500000	17773.8	34.508	Korea	00:15:01.500000	15744.5	33.26
93	Cyclohexanecarboxylic acid	Level 2	91	Korea	00:15:05.400000	203924	214.352	Korea	00:15:05.400000	247698	239.783	Korea	00:15:05.400000	244005	230.766	Korea	00:15:05.200000	240292	257.854	Korea	00:15:05.300000	235967	246.814	Korea	00:15:05.200000	240054	265.923	Korea	00:15:05.200000	253181	260.571	Korea	00:15:05.100000	238199	242.277	Korea	00:15:05.100000	268401	267.612	Korea	00:15:05.100000	266450	261.663	Korea	00:15:05.100000	198270	204.62	Korea	00:15:05
94	Analyte 45	Level 3	219																					Korea	00:15:15.500000	4392.45	17.229	Korea	00:15:15.500000	7730.46	22.484	Korea	00:15:15.400000	8451.4	25.526	Korea	00:15:15.100000	9088.51	20.938
95	Bis(2-ethylhexyl) phthalate	Level 2	149	Korea	00:15:25.800000	508817	1081.43	Korea	00:15:25.800000	721922	1379.54	Korea	00:15:25.800000	610952	1177.91	Korea	00:15:25.700000	36807.3	79.621	Korea	00:15:25.800000	625512	1292.88	Korea	00:15:25.700000	543708	1154.3	Korea	00:15:25.600000	63824	128.766	Korea	00:15:25.800000	35785.3	64.691	Korea	00:15:25.600000	103024	187.855	Korea	00:15:25.600000	103553	187.796	Korea	00:15:25.700000	41058.2	84.035	Korea	00:15:25.500000
96	Analyte 46	Level 3	186					Korea	00:15:32.800000	13892.9	26.244													Korea	00:15:32.800000	29016.1	58.507									Korea	00:15:32.600000	20021	41.982									Korea	00:15:32.500000
97	(2,3-Diphenylcyclopropyl)methyl phenyl sulfoxide1	Level 2	129	Korea	00:15:36.300000	66409.9	120.022	Korea	00:15:36.300000	88226.5	149.17	Korea	00:15:36.400000	92031	160.693	Korea	00:15:36.300000	87514.4	179.857	Korea	00:15:36.300000	91931.3	179.171	Korea	00:15:36.200000	96438.9	169.987	Korea	00:15:36.200000	91298.2	156.731	Korea	00:15:36.100000	89071.7	163.959	Korea	00:15:36.200000	96168.8	169.162	Korea	00:15:36.100000	102106	157.405	Korea	00:15:36.100000	71371.4	125.234	Korea	00:15:36.100000
98	(2,3-Diphenylcyclopropyl)methyl phenyl sulfoxide2	Level 2	129	Korea	00:15:40.500000	120262	233.799	Korea	00:15:40.500000	150629	277.111	Korea	00:15:40.600000	140228	244.299	Korea	00:15:40.400000	149265	283.645	Korea	00:15:40.500000	160372	307.611	Korea	00:15:40.400000	165173	291.832	Korea	00:15:40.400000	137882	249.244	Korea	00:15:40.300000	146461	245.98	Korea	00:15:40.300000	168086	286.965	Korea	00:15:40.300000	168198	279.794	Korea	00:15:40.300000	124370	203.359	Korea	00:15:40.300000
99	Analyte 47	Level 3	91	Korea	00:15:43	57773.9	63.164	Korea	00:15:43	83303.1	78.14	Korea	00:15:43	74151.3	67.144	Korea	00:15:42.900000	76358	83.895	Korea	00:15:43	81802	81.953	Korea	00:15:42.800000	82854.1	83.57	Korea	00:15:42.800000	87431.4	85.165	Korea	00:15:42.900000	74821.1	75.782	Korea	00:15:42.700000	97696.3	88.03	Korea	00:15:42.700000	86736.2	83.738	Korea	00:15:42.800000	66950.2	67.75	Korea	00:15:42.800000
100	Sucrose	Level 1	361	Korea	00:15:44.900000	2.47555e+06	7530.73	Korea	00:15:44.900000	2.93645e+06	8642.81	Korea	00:15:45	3.01697e+06	9150.83	Korea	00:15:44.800000	1.84936e+06	6186.96	Korea	00:15:44.800000	1.96144e+06	6288.38	Korea	00:15:44.800000	1.96768e+06	6291.24	Korea	00:15:44.800000	2.13124e+06	6003.31	Korea	00:15:44.800000	2.27028e+06	6381.11	Korea	00:15:44.700000	2.4007e+06	6978.3	Korea	00:15:44.700000	2.63321e+06	7366.55	Korea	00:15:44.600000	1.54132e+06	4424.3	Korea	00:15:44.600000
101	Analyte 48	Level 3	91	Korea	00:15:45.600000	145638	121.925	Korea	00:15:45.900000	187054	131.073	Korea	00:15:45.300000	179421	130.796	Korea	00:15:45.900000	161187	146.111	Korea	00:15:45.900000	160652	131.945	Korea	00:15:45.800000	160986	135.03	Korea	00:15:45.800000	152121	137.94	Korea	00:15:45.800000	163025	134.383	Korea	00:15:45.600000	188583	157.951					Korea	00:15:45.600000	114511	103.959	Korea	00:15:45.700000
102	Analyte 49	Level 3	236	Korea	00:15:50.900000	8682.42	35.207	Korea	00:15:50.900000	10422	40.082	Korea	00:15:51	11363.5	40.792	Korea	00:15:50.900000	12659.6	42.196	Korea	00:15:50.800000	12157.1	48.396	Korea	00:15:50.700000	11082.1	45.686					Korea	00:15:50.600000	11828.1	43.481					Korea	00:15:50.700000	15671.3	60.008	Korea	00:15:50.600000	6922.6	26.755	Korea	00:15:50.400000
103	Tetracyclo[4.3.0.0(2,7)]nonane-7,7,8,8-tetracarbonitrile	Level 2	91	Korea	00:16:14.800000	25462.4	25.038	Korea	00:16:14.800000	30759.8	30.572	Korea	00:16:14.800000	30664.6	30.5	Korea	00:16:14.700000	35656.8	36.695	Korea	00:16:14.700000	39235	40.796	Korea	00:16:14.500000	41544.2	41.34	Korea	00:16:14.500000	37153	35.895	Korea	00:16:14.600000	42012.8	39.237	Korea	00:16:14.600000	41332.8	37.09	Korea	00:16:14.500000	44315	38.007	Korea	00:16:14.400000	35659.5	33.327	Korea	00:16:14.500000
104	Methyl galactoside (1S,2R,3S,4R,5R)-	Level 2	217	Korea	00:16:21.200000	23777.9	53.647	Korea	00:16:21.100000	34405.4	75.458	Korea	00:16:21.100000	44895.2	83.661	Korea	00:16:21.200000	6911.65	16.887	Korea	00:16:21.100000	17686	39.089					Korea	00:16:20.900000	54557.4	102.235	Korea	00:16:20.900000	46324.9	88.604	Korea	00:16:20.800000	62479.7	110.755	Korea	00:16:20.900000	42837.6	76.482	Korea	00:16:20.900000	41434.5	82.509	Korea	00:16:20.700000
105	Analyte 50	Level 3	204													Korea	00:16:50.100000	15403.7	31.482													Korea	00:16:49.900000	55902.2	61.333	Korea	00:16:49.800000	29188.3	85.813
106	D-Galactoside	Level 2	204					Korea	00:16:56.200000	86712.1	86.242					Korea	00:16:55.900000	35579.4	64.196	Korea	00:16:55.900000	43211.1	76.791	Korea	00:16:55.900000	50532.7	79.034	Korea	00:16:56	32502.5	46.89	Korea	00:16:55.800000	62273.2	62.561	Korea	00:16:56	41379	44.921	Korea	00:16:56	30624	41.167					Korea	00:16:55.800000
107	Analyte 51	Level 3	368	Korea	00:16:57.800000	50247.5	169.523	Korea	00:16:58	56962.9	217.651	Korea	00:16:58	44526.7	170.094					Korea	00:16:57.900000	25216.9	97.428	Korea	00:16:58	34307.7	118.897	Korea	00:16:57.800000	50429.3	195.359	Korea	00:16:57.700000	37944.5	131.967	Korea	00:16:57.600000	50159.3	179.697	Korea	00:16:57.700000	23441.4	75.253	Korea	00:16:57.700000	13215.8	44.908	Korea	00:16:57.600000
108	D-Glucopyranose	Level 2	204	Korea	00:17:04.600000	1.25607e+06	2584.43	Korea	00:17:04.600000	1.45094e+06	2928.17	Korea	00:17:04.600000	1.54501e+06	3120.13	Korea	00:17:04.600000	2.104e+06	5150.48	Korea	00:17:04.600000	2339537	5508.35	Korea	00:17:04.500000	2.3955e+06	5649.45	Korea	00:17:04.400000	1.6363e+06	3209.79	Korea	00:17:04.400000	1.72005e+06	3220.04	Korea	00:17:04.400000	1.86949e+06	3695.76	Korea	00:17:04.300000	1.47188e+06	2653.07	Korea	00:17:04.300000	880573	1730.24	Korea	00:17:04.300000
109	D-Galactose1	Level 2	204	Korea	00:17:24	240045	497.175	Korea	00:17:24	320185	612.401	Korea	00:17:24.100000	347911	658.993	Korea	00:17:23.900000	273167	648.853	Korea	00:17:23.900000	341350	767.08	Korea	00:17:23.900000	362928	810.948	Korea	00:17:23.900000	522567	1000.35	Korea	00:17:23.900000	542015	946.853	Korea	00:17:23.800000	567094	1044.53	Korea	00:17:23.800000	440296	763.293	Korea	00:17:23.700000	273032	500.534	Korea	00:17:23.800000
110	D-Galactose2	Level 2	204	Korea	00:17:56.400000	139969	293.219	Korea	00:17:56.500000	164862	316.789	Korea	00:17:56.500000	171756	319.241	Korea	00:17:56.400000	171361	402.703	Korea	00:17:56.400000	190683	438.721	Korea	00:17:56.400000	195576	448.425	Korea	00:17:56.200000	223329	427.509	Korea	00:17:56.200000	227656	406.441	Korea	00:17:56.200000	253008	445.01	Korea	00:17:56.200000	186944	306.988	Korea	00:17:56.100000	120357	236.48	Korea	00:17:56.200000
111	Dimethyl hexopyranosiduronate	Level 2	204	Korea	00:21:38.400000	206435	174.948	Korea	00:21:38.700000	252345	212.581	Korea	00:21:38.700000	264392	222	Korea	00:21:38.200000	192103	191.747	Korea	00:21:38.400000	202454	202.056	Korea	00:21:38.100000	224882	197.939	Korea	00:21:38	202633	141.606	Korea	00:21:37.900000	196625	145.144	Korea	00:21:38	223346	154.581	Korea	00:21:37.600000	268061	187.821	Korea	00:21:37.900000	172178	121.835	Korea	00:21:37.600000
112	Analyte 52	Level 3	368	Korea	00:21:46.400000	117335	181.001	Korea	00:21:47	159933	228.728	Korea	00:21:46.600000	112429	183.46	Korea	00:21:46.500000	204975	287.231	Korea	00:21:46.600000	178883	241.62	Korea	00:21:46.500000	241109	339.211	Korea	00:21:46.600000	439547	584.096	Korea	00:21:46.400000	461502	680.97	Korea	00:21:46.100000	447506	646.554	Korea	00:21:46	228624	350.382	Korea	00:21:46.400000	101810	163.565	Korea	00:21:46.200000
	1 MSI Level, Metabolomics standard initiative level
	2 R.T, Retention time
	3 S/N, Signal to noise
	4 IS, Internal standard
[truncated: 110 more columns]
